# Supplementary material for: Bile Acids Induce Alterations in Mitochondrial Function in Skeletal Muscle Fibers
Source: Antioxidants (Basel). 2022 Aug 30;11(9):1706. doi: 10.3390/antiox11091706 (PMC9495846; doi:10.3390/antiox11091706)
Supplement: Supplementary file 1 [file antioxidants-11-01706-s001.zip]

Archive with 1 entries (1 files):
- antioxidants-1847652-supplementary.pdf
